# Supplementary material for: Dataset of 16S rRNA gene sequences of 111 healthy and Newcastle disease infected caecal samples from multiple chicken breeds of Pakistan
Source: Data Brief. 2024 Sep 19;57:110957. doi: 10.1016/j.dib.2024.110957 (PMC11461973; doi:10.1016/j.dib.2024.110957)
Supplement: Supplementary file 2 [file mmc2.zip › mmc2.csv]

IDs	Sample_Description	Original_Reads	Trimmed_Reads	Overlapped_Reads
BA-C1	Black Australorp Control 1	112746	112064	106356
BA-C2	Black Australorp Control 2	157720	156748	148854
BA-C3	Black Australorp Control 3	167207	166256	157749
BA-C4	Black Australorp Control 4	138171	137382	130856
BA-C5	Black Australorp Control 5	115465	114738	108957
BA-D1-1	Black Australorp Day 1/1	93713	93040	89331
BA-D1-2	Black Australorp Day 1/2	86821	86189	82819
BA-NV-Ch1	Black Australorp Non Vaccinated Challenge 1	112797	112120	106314
BA-NV-Ch2	Black Australorp Non Vaccinated Challenge 2	98677	98068	93253
BA-NV-Ch3	Black Australorp Non Vaccinated Challenge 3	130986	130091	123756
BA-NV-Ch4	Black Australorp Non Vaccinated Challenge 4	149866	148935	140743
BA-NV-Ch5	Black Australorp Non Vaccinated Challenge 5	106019	105369	100064
BA-V1	Black Australorp Vaccinated 1	135764	134990	127759
BA-V2	Black Australorp Vaccinated 2	133119	132397	125596
BA-V3	Black Australorp Vaccinated 3	173479	172544	163059
BA-V4	Black Australorp Vaccinated 4	130743	130064	123023
BA-V5	Black Australorp Vaccinated 5	176616	175548	165884
BA-V-Ch1	Black Australorp Vaccinated Challenge 1	126096	125227	117725
BA-V-Ch2	Black Australorp Vaccinated Challenge 2	91753	91182	87026
BA-V-Ch3	Black Australorp Vaccinated Challenge 3	88887	88253	83164
BA-V-Ch4	Black Australorp Vaccinated Challenge 4	91364	90808	85721
BA-V-Ch5	Black Australorp Vaccinated Challenge 5	91433	90861	85777
B-C1	Broiler Control 1	96846	95083	89860
B-C2	Broiler Control 2	93242	90679	84595
B-C3	Broiler Control 3	97007	94912	88721
B-C4	Broiler Control 4	93620	93068	88088
B-C5	Broiler Control 5	99137	97312	91321
B-D1-1	Broiler Day 1/1	121443	120585	113878
B-D1-2	Broiler Day 1/2	94032	93389	89082
B-NV-Ch1-EXP	Broiler Non Vaccinated Challenge 1 Expired	43437	38819	33954
B-NV-Ch2-EXP	Broiler Non Vaccinated Challenge 2 Expired	31245	26549	21908
B-NV-Ch3-SD	Broiler Non Vaccinated Challenge 3 Severely Diseased	29765	24359	20202
B-NV-Ch4-SD	Broiler Non Vaccinated Challenge 4 Severely Diseased	38632	33254	30035
B-NV-Ch5-SUR	Broiler Non Vaccinated Challenge 5 Survived	41483	36397	30891
B-V1	Broiler Vaccinated 1	98781	98211	93050
B-V3	Broiler Vaccinated 3	31486	30740	28832
B-V4	Broiler Vaccinated 4	16158	15746	14577
B-V5	Broiler Vaccinated 5	32731	31911	29412
B-V-Ch1	Broiler Vaccinated Challenge 1	16570	16121	15163
B-V-Ch2	Broiler Vaccinated Challenge 2	39930	35961	30899
B-V-Ch3	Broiler Vaccinated Challenge 3	50801	47210	41992
B-V-Ch4	Broiler Vaccinated Challenge 4	76452	72791	64121
B-V-Ch5	Broiler Vaccinated Challenge 5	70769	66167	59347
NC1	Negative Control 1	26088	22767	19102
NC2	Negative Control 2	11679	11596	10878
NN-C1	Naked Neck Control 1	84422	83860	79239
NN-C2	Naked Neck Control 2	97560	95300	88852
NN-C3	Naked Neck Control 3	88096	87490	82868
NN-C4	Naked Neck Control 4	114455	113695	107476
NN-C5	Naked Neck Control 5	166852	165791	157163
NN-D1-1	Naked Neck Day 1/1	122238	121190	116128
NN-D1-2	Naked Neck Day 1/2	123722	122911	118448
NN-NV-Ch1-D	Naked Neck Non Vaccinated Challenge 1-Expired	116892	116223	110071
NN-NV-Ch2	Naked Neck Non Vaccinated Challenge 2	96883	96262	90934
NN-NV-Ch3	Naked Neck Non Vaccinated Challenge 3	89304	88701	83622
NN-NV-Ch4	Naked Neck Non Vaccinated Challenge 4	118835	118060	111398
NN-NV-Ch5	Naked Neck Non Vaccinated Challenge 5	157507	156539	148277
NN-V1	Naked Neck Vaccinated 1	116042	115193	109089
NN-V2	Naked Neck Vaccinated 2	164054	162980	153987
NN-V3	Naked Neck Vaccinated 3	144725	143831	135725
NN-V4	Naked Neck Vaccinated 4	137195	136291	128739
NN-V5	Naked Neck Vaccinated 5	120700	119789	112913
NN-V-Ch1	Naked Neck Vaccinated Challenge 1	124543	123726	117009
NN-V-Ch2	Naked Neck Vaccinated Challenge 2	152882	151923	143343
NN-V-Ch3	Naked Neck Vaccinated Challenge 3	121712	121019	114807
NN-V-Ch4	Naked Neck Vaccinated Challenge 4	131678	130739	124650
NN-V-Ch5	Naked Neck Vaccinated Challenge 5	137021	136080	129187
RIR-C1	Rhode Island Red Control 1	124221	123463	117103
RIR-C2	Rhode Island Red Control 2	148500	147594	138886
RIR-C3	Rhode Island Red Control 3	133471	132645	125476
RIR-C4	Rhode Island Red Control 4	95170	94612	90082
RIR-C5	Rhode Island Red Control 5	105867	103915	94834
RIR-D1-1	Rhode Island Red Day 1/1	97462	96715	92730
RIR-D1-2	Rhode Island Red Day 1/2	134568	133560	127473
RIR-NV-Ch1	Rhode Island Red Non Vaccinated Challenge 1	81423	80935	76228
RIR-NV-Ch2	Rhode Island Red Non Vaccinated Challenge 2	98598	96824	89946
RIR-NV-Ch3	Rhode Island Red Non Vaccinated Challenge 3	100258	99661	94314
RIR-NV-Ch4	Rhode Island Red Non Vaccinated Challenge 4	117964	117288	110831
RIR-NV-Ch5	Rhode Island Red Non Vaccinated Challenge 5	85140	84637	79515
RIR-V1	Rhode Island Red Vaccinated 1	89284	87076	80394
RIR-V2	Rhode Island Red Vaccinated 2	96820	94907	89051
RIR-V3	Rhode Island Red Vaccinated 3	84165	83657	78705
RIR-V4	Rhode Island Red Vaccinated 4	104654	104087	99304
RIR-V5	Rhode Island Red Vaccinated 5	128076	127321	120599
RIR-V-Ch1	Rhode Island Red Vaccinated Challenge 1	109078	108474	102555
RIR-V-Ch2	Rhode Island Red Vaccinated Challenge 2	85586	83931	78423
RIR-V-Ch3	Rhode Island Red Vaccinated Challenge 3	89859	87706	81371
RIR-V-Ch4	Rhode Island Red Vaccinated Challenge 4	64111	62379	58134
RIR-V-Ch5	Rhode Island Red Vaccinated Challenge 5	83211	81286	74687
WL-C1	White Layer Control 1	88722	88128	83765
WL-C2	White Layer Control 2	112616	109840	102961
WL-C3	White Layer Control 3	104914	104237	98999
WL-C4	White Layer Control 4	124682	123980	117690
WL-C5	White Layer Control 5	120040	119290	113181
WL-D1-1	White Layer Day 1/1	107455	104869	99813
WL-D1-2	White Layer Day 1/2	106993	106276	102163
WL-NV-Ch1	White Layer Non Vaccinated Challenge 1	136079	135265	128118
WL-NV-Ch2	White Layer Non Vaccinated Challenge 2	138909	137980	129551
WL-NV-Ch3	White Layer Non Vaccinated Challenge 3	105591	104852	99454
WL-NV-Ch4	White Layer Non Vaccinated Challenge 4	127693	126890	120459
WL-NV-Ch5	White Layer Non Vaccinated Challenge 5	129704	128902	121089
WL-V1	White Layer Vaccinated 1	145293	144374	136167
WL-V2	White Layer Vaccinated 2	125683	124780	117637
WL-V3	White Layer Vaccinated 3	88449	87893	83674
WL-V4	White Layer Vaccinated 4	95124	93221	87087
WL-V5	White Layer Vaccinated 5	84649	82159	76394
WL-V-Ch1	White Layer Vaccinated Challenge 1	70169	68300	63814
WL-V-Ch2	White Layer Vaccinated Challenge 2	89424	88881	84584
WL-V-Ch3	White Layer Vaccinated Challenge 3	96748	96129	91401
WL-V-Ch4	White Layer Vaccinated Challenge 4	131901	131056	124412
WL-V-Ch5	White Layer Vaccinated Challenge 5	167837	166736	158468
